# Supplementary material for: Traditional Meiyu–Baiu has been suspended by global warming
Source: Natl Sci Rev. 2024 May 15;11(7):nwae166. doi: 10.1093/nsr/nwae166 (PMC11173173; doi:10.1093/nsr/nwae166)
Supplement: nwae166_Supplemental_Files [file nwae166_supplemental_files.zip]

Archive with 2 entries (2 files):
- 3D-D2MR_Meiyu.mp4
- Supplementary data-r.pdf
